# Supplementary material for: Evaluation of In Vitro Synergistic Effects of Tetracycline with Alkaloid-Related Compounds against Diarrhoeic Bacteria
Source: Int J Mol Sci. 2024 May 30;25(11):6038. doi: 10.3390/ijms25116038 (PMC11173066; doi:10.3390/ijms25116038)
Supplement: Supplementary file 1 [file ijms-25-06038-s001.zip]

Archive with 1 entries (1 files):
- ijms-3021790-supplementary.pdf
